# Supplementary material for: A Glimpse at Siderophores Production by Anabaena flos-aquae UTEX 1444
Source: Mar Drugs. 2022 Apr 6;20(4):256. doi: 10.3390/md20040256 (PMC9025534; doi:10.3390/md20040256)
Supplement: Supplementary file 1 [file marinedrugs-20-00256-s001.zip]

Archive with 1 entries (1 files):
- marinedrugs-1627456-supplementary.pdf
